# Supplementary material for: Conserved structures and dynamics in 5′-proximal regions of Betacoronavirus RNA genomes
Source: Nucleic Acids Res. 2024 Mar 1;52(6):3419–32. doi: 10.1093/nar/gkae144 (PMC11014237; doi:10.1093/nar/gkae144)
Supplement: gkae144_Supplemental_Files [file gkae144_supplemental_files.zip]

Archive with 9 entries (9 files):
- BetaCoV_5UTR_SI_revised.docx
- NAR-03013-H-2023_AFM-VIDEOS-legends.docx
- Supplementary_Data_probing_data.xlsx
- SuppVideo1.mp4
- SuppVideo2.mp4
- SuppVideo3.mp4
- SuppVideo4.mp4
- SuppVideo5.mp4
- SuppVideo6.mp4
