# Supplementary material for: Conserved structures and dynamics in 5′-proximal regions of Betacoronavirus RNA genomes
Source: Nucleic Acids Res. 2024 Mar 1;52(6):3419–32. doi: 10.1093/nar/gkae144 (PMC11014237; doi:10.1093/nar/gkae144)
Supplement: gkae144_Supplemental_Files [file gkae144_supplemental_files.zip › Supplementary_Data_probing_data.xlsx]

## Sheet: SARS_CoV2
Nucleotide number	Nucleotide letter	Reactivity value (SHAPE)	Entropy Value (SHAPE)	Reactivity value (DMS)	Reactivity value (CMCT)	Entropy Value
1	A	0.29	0.125428	0.24		0.03
2	U	0.34	0.481384		0.09	0.1
3	U	0.42	0.574933		0.22	0.11
4	A	0.62	0.193662	0.27		0.06
5	A	0.63	0.0675964	0.45		0.05
6	A	0.89	0.0617629	0.48		0.03
7	G	0.11	0.00136315		0.01	0
8	G	0.02	0.000310399		0.01	0
9	U	0.02	0.000337534		0.01	0
10	U	0.01	0.000697032		0.11	0
11	U	0.03	0.035044		0.04	0.05
12	A	0.05	0	0.28		0
13	U	0.06	0.016845		0.06	0.02
14	A	0.02	5.95e-05	0.03		0
15	C	0	2.94e-06	0.01		0
16	C	0.01	1e-05	0.01		0
17	U	0	0.029647		0.03	0.06
18	U	0.59	0.000299671		0.45	0
19	C	0.12	0	0.13		0
20	C	0.02	0	0.14		0
21	C	0.05	0	0.53		0
22	A	0.04	0.0298075	0.3		0.06
23	G	0	1e-05		0.01	0
24	G	0	2.94e-06		0.01	0
25	U	0	5.95e-05		0	0
26	A	0.08	0.016845	0.04		0.02
27	A	0.46	0	0.34		0
28	C	0.55	0	0.17		0
29	A	0.15	0.035044	0.13		0.05
30	A	0.05	0.00065852	0.07		0
31	A	0.01	0.000328546	0.07		0
32	C	0.01	0.000309156	0.03		0
33	C	0	0.00122257	0.02		0
34	A	0.13	0.0675376	0.65		0.01
35	A	0.14	0.0687541	0.8		0.01
36	C	0.04	0.0147026	0.17		0
37	C	0.08	0.090739	0.25		0
38	A	0.31	0.102655	0.68		0.02
39	A	0.52	0.0230567	0.93		0.01
40	C	0.12	0.0721524	0.5		0
41	U	0.42	0.344412		0.28	0.42
42	U	0.64	0.557329		0.52	0.12
43	U	0.69	0.595045		0.53	0.09
44	C	0.39	0.579588	0.07		0.09
45	G	0.07	0.00164547		0.09	0
46	A	0.03	2.31e-05	0.07		0
47	U	0.02	3.25e-05		0.04	0
48	C	0.01	4.01e-05	0.03		0
49	U	0	0.0237481		0.05	0.03
50	C	0.09	0	0.06		0
51	U	0.37	0		0.76	0
52	U	0.58	0		0.34	0
53	G	0.29	0		0.17	0
54	U	0.9	0		0.36	0
55	A	0.14	0.0237481	0		0.03
56	G	0.03	4.01e-05		0.27	0
57	A	0.01	3.25e-05	0.02		0
58	U	0.01	2.31e-05		0.13	0
59	C	0.28	0.00164547	0.03		0
60	U	0.52	0.0131113		0.13	0.01
61	G	0.2	0.00594646		0.05	0
62	U	0.05	0.0026133		0.02	0
63	U	0.09	0.00287395		0.03	0
64	C	0.03	0.00350872	0.02		0
65	U	0	0.000922855		0.01	0
66	C	0.24	0.00102871	0.5		0
67	U	0.32	0		0.66	0
68	A	0.6	0	0.62		0
69	A	0.64	0.00136157	0.85		0
70	A	0.48	0.00143356	0.87		0
71	C	0.33	0.00143539	0.28		0
72	G	0.17	0.00382715		0.06	0
73	A	0.15	0.00270472	0.15		0
74	A	0.14	0.00231345	0.23		0
75	C	0.12	0.00540663	0.15		0
76	U	0.82	0.0413742		0.11	0.17
77	U	0.66	0.105718		0.28	0.56
78	U	0.92	0.0717448		0.48	0.57
79	A	0.99	0.075154	0.37		0.57
80	A	0.33	0.0563988	0.44		0.36
81	A	0.65	0.0467039	0.68		0.07
82	A	0.71	0.515327	0.69		0.51
83	U	0.5	0.370726		0.31	0.38
84	C	0.09	0.00797669	0.04		0.01
85	U	0.02	0.000619666		0.12	0
86	G	0.03	2.94e-06		0.04	0
87	U	0.02	1e-05		0.04	0
88	G	0.02	2.03e-06		0.05	0
89	U	0.02	3.87e-06		0.15	0
90	G	0.01	0.000363508		0.09	0
91	G	0.02	0.0348932		0.14	0.06
92	C	0.03	0	0.13		0
93	U	0.02	0.0360528		0.22	0.05
94	G	0.09	0.0355342		0.5	0.05
95	U	0.68	0.0918165		0.79	0.07
96	C	0.12	0.0582477	0.06		0.02
97	A	0.05	8.2e-05	0		0
98	C	0.02	2.03e-06	0		0
99	U	0.01	0.00712333		0.41	0.03
100	C	0.01	0	0.05		0
101	G	0.01	0.0128965		0.08	0.03
102	G	0	1.33e-05		0.02	0
103	C	0.04	0.000277616	0.02		0
104	U	0.68	0		0.24	0
105	G	1	0		0.56	0
106	C	0.59	0	0.13		0
107	A	0.59	0	1		0
108	U	0.91	0		0.91	0
109	G	0.18	0.000277616		0.39	0
110	C	0.08	1.33e-05	0.01		0
111	U	0.06	0.0128043		0.48	0.03
112	U	0.06	0.000195656		0.25	0
113	A	0.04	0.00712333	0.38		0.03
114	G	0.02	2.03e-06		0.05	0
115	U	0.01	8.2e-05		0.07	0
116	G	0	0.0583699		0.05	0.02
117	C	0.01	0.0346855	0		0.05
118	A	0.02	0.0376538	0.02		0.06
119	C	0.02	0.0452945	0.01		0.07
120	U	0.03	0.0319623		0.05	0.06
121	C	0	0.00036203	0.02		0
122	A	0	3.87e-06	0.04		0
123	C	0	2.03e-06	0.05		0
124	G	0.02	1e-05		0.03	0
125	C	0.08	2.94e-06	0.11		0
126	A	0	0.000693825	0.12		0
127	G	0.02	0.00927182		0.15	0.01
128	U	0.34	0.254401		0.29	0.26
129	A	0.62	0.439566	1		0.45
130	U	0.5	0.428615		0.41	0.7
131	A	0.65	0.121643	0.45		0.52
132	A	0.6	0.0961636	0.48		0.51
133	U	0.53	0.141978		0.3	0.66
134	U	0.69	0.185725		0.4	0.76
135	A	0.94	0.166404	0.53		0.75
136	A	0.59	0.11231	0.78		0.37
137	U	0.73	0.103484		0.71	0.1
138	A	0.98	0.0586553	0.89		0.07
139	A	0.54	0.0664658	0.91		0.04
140	C	0.16	0.208922	0.77		0.29
141	U	0.66	0.0663075		0.51	0.26
142	A	0.91	0.0734061	0.95		0.3
143	A	0.5	0.0641868	0.76		0.31
144	U	0.71	0.0967078		0.32	0.34
145	U	0.96	0.103226		0.52	0.32
146	A	0.92	0.0232649	0.92		0.22
147	C	0.3	0.0705935	0.64		0
148	U	0.43	0.124143		0.29	0.07
149	G	0.98	0.367893		0.35	0.36
150	U	0.24	0.176371		0.47	0.08
151	C	0.04	0.00078038	0.02		0
152	G	0.01	3.87e-06		0.07	0
153	U	0.01	2.55e-05		0.02	0
154	U	0	4.17e-05		0.02	0
155	G	0.02	0.000408		0.02	0
156	A	0.03	0.0219118	0.2		0.04
157	C	0.02	0.00815026	0.14		0
158	A	0	0.000130758	0.07		0
159	G	0	0.0013008		0.2	0
160	G	0	0.00331105		0.23	0.01
161	A	0.26	0.00406185	0.36		0.01
162	C	0.17	0.00313777	1		0
163	A	0.08	0.0181384	0.56		0.06
164	C	0.04	0.00315498	0.21		0
165	G	0.06	0.00182736		0.01	0
166	A	0.08	3.71e-05	0.12		0
167	G	0.08	0.00114624		0.03	0
168	U	0.32	0		0.34	0
169	A	0.59	0	1		0
170	A	0.22	0	1		0
171	C	0.01	0.000778117	0.22		0
172	U	0.01	3.02e-05		0.03	0
173	C	0.21	0.00190471	0.04		0
174	G	1	0		0.6	0
175	U	0.59	0.0430793		0.87	0.52
176	C	0.15	7.84e-05	0.55		0
177	U	0.09	6.03e-05		0.09	0
178	A	0.02	1.83e-05	0.4		0
179	U	0.01	7.41e-06		0.01	0
180	C	0.01	2.03e-06	0.02		0
181	U	0.01	0.00115574		0.03	0
182	U	0.04	0.089173		0.02	0.08
183	C	0.01	0.0999444	0.03		0.1
184	U	0.03	0.105724		0.06	0.1
185	G	0.18	0.113715		0.17	0.11
186	C	0.68	0	0.16		0
187	A	0.97	0	0.96		0
188	G	0.21	0.000834927		0.01	0
189	G	0.07	1.06e-06		0.01	0
190	C	0.02	0	0.25		0
191	U	0	4.78e-06		0.24	0
192	G	0	0		0.06	0
193	C	0	0.000302243	0.01		0
194	U	0.05	0		0.02	0
195	U	0.12	0.0625287		0.06	0.02
196	A	0.01	0.000430493	0.06		0
197	C	0	1.06e-06	0.01		0
198	G	0	1.06e-06		0	0
199	G	0.01	0.00112379		0.03	0
200	U	0.14	0.0260943		0.08	0.03
201	U	0.98	0		0.96	0
202	U	0.39	0		1	0
203	C	0.33	0	0.03		0
204	G	0.4	0.0260943		0.36	0.03
205	U	0.98	0		0.92	0
206	C	0.15	0.00112379	0.04		0
207	C	0.01	1.06e-06	0.02		0
208	G	0	1.06e-06		0.01	0
209	U	0.06	0.000430493		0.02	0
210	G	0.86	0.0625287		0.28	0.02
211	U	0.3	0		0.55	0
212	U	0.15	0		0.24	0
213	G	0.03	0.000302243		0.17	0
214	C	0.01	0	0.01		0
215	A	0.02	4.78e-06	0.09		0
216	G	0.02	0	0.74	0.38	0
217	C	0.02	1.06e-06	0.29		0
218	C	0	0.000783782	0.08		0
219	G	0.09	0.01133		0.02	0.02
220	A	0.83	0.00689066	0.98		0.01
221	U	0.44	0		0.44	0
222	C	0.55	0.0407417	0.74		0.03
223	A	1	0.0322841	1		0.02
224	U	0.76	0.00658745		0.84	0.01
225	C	0.45	0.105818	0.14		0.11
226	A	0.13	0.0945829	0.28		0.1
227	G	0.07	0.0995068		0.02	0.1
228	C	0.03	0.00263305	0.05		0
229	A	0.02	2.15e-05	0.04		0
230	C	0.05	1.06e-06	0.07		0
231	A	0.02	4.78e-06	0.09		0
232	U	0.01	4.47e-05		0.05	0
233	C	0	8.05e-05	0.02		0
234	U	0.2	0.0559812		0.05	0.05
235	A	1	0	0.91		0
236	G	0.22	0.0333971		0.18	0.04
237	G	0.11	0.0352072		0	0.05
238	U	0.14	0.0278484		0.57	0.03
239	U	0.31	0		1	0
240	U	0.57	0		1	0
241	C	0.74	0	0.01		0
242	G	0.61	0.0278484		0.41	0.03
243	U	0.77	0.0272983		0.73	0.03
244	C	0.03	0.0341133	0.34		0.04
245	C	0.01	0.032178	0.07		0.04
246	G	0	0.0559812		0.06	0.05
247	G	0	8.05e-05		0.04	0
248	G	0.02	4.47e-05		0.01	0
249	U	0	4.78e-06		0.14	0
250	G	0	1.06e-06		0.16	0
251	U	0.01	2.15e-05		0.05	0
252	G	0.22	0.00263305		0.07	0
253	A	0.04	0.0219237	0.12		0.05
254	C	0.03	0.000189105	0.02		0
255	C	0.03	0.000503752	0.34		0
256	G	0.05	0		0.07	0
257	A	0.45	0	0.97		0
258	A	0.36	0	0.99		0
259	A	0.32	0	1		0
260	G	0.1	0.000503752		0.22	0
261	G	0.08	0.000189105		0.3	0
262	U	0.19	0.0219237		0.29	0.05
263	A	0.15	0.0889757	0.08		0.08
264	A	0.17	0.00115574	0.2		0
265	G	0.15	2.03e-06		0.05	0
266	A	0.03	7.41e-06	0.17		0
267	U	0.02	1.83e-05		0.2	0
268	G	0.02	6.03e-05		0.06	0
269	G	0.04	7.84e-05		0.14	0
270	A	0.01	0.0430793	0.97		0.51
271	G	0	0.00190471		0.05	0
272	A	0.04	3.02e-05	0.1		0
273	G	0.03	0.000778117		0.04	0
274	C	0.07	0.00023279	0.05		0
275	C	0.02	0.00109498	0.08		0
276	U	0.01	3.71e-05		0.6	0
277	U	0.02	0.0018425		0.13	0
278	G	0.03	0.00316816		0.03	0
279	U	0.07	0.0186772		0.09	0.06
280	C	0.1	0.00245636	0.11		0
281	C	0.08	0.0033469	0.01		0.01
282	C	0.01	0.00127826	0.05		0
283	U	0.11	0.000130758		0.02	0
284	G	0.61	0.00752523		0.15	0
285	G	0.65	0.0049823		0.58	0
286	U	0.59	0.00386272		0.88	0.01
287	U	0.17	0.00422473		0.82	0.01
288	U	0.39	0.0195115		0.79	0.04
289	C	0.23	0.000385	0.06		0
290	A	0.13	4.17e-05	0.05		0
291	A	0.13	2.55e-05	0.06		0
292	C	0.11	3.87e-06	0		0
293	G	0.09	0.000853698		0.03	0
294	A	0.5	0.168345	0		0.08
295	G	0.72	0.842587		0.09	0.1
296	A	0.55	0.808584	0		0.11
297	A	0.26	0.717737	0		0.13
298	A	0.49	0.317481	0		0.42

## Sheet: SARS_CoV temperatures
Nucleotide number	Nucleotide letter	Reactivity value (SHAPE)
		Reactivity value 37°C	Reactivity value 62°C	Reactivity value 65°C	Reactivity value 70°C	Reactivity value 72,5°C	Reactivity value 75°C	Reactivity value 85°C
1	A	0.29	0.06	0	0	0.14	0.08	0.04
2	U	0.34	0	0.02	0	0	0	0
3	U	0.42	0	0	0.08	0	0.17	0.29
4	A	0.62	0.31	0.55	0.19	0.26	0.41	0.31
5	A	0.63	0.44	0.44	0.2	0.37	0.2	0.14
6	A	0.89	0.49	0.44	0.27	0.38	0.17	0.25
7	G	0.11	0.14	0.1	0.13	0.27	0.15	0.15
8	G	0.02	0.11	0.25	0.19	0.32	0.19	0.25
9	U	0.02	0.05	0.2	0.07	0.21	0.12	0.15
10	U	0.01	0.06	0.09	0	0	0	0.02
11	U	0.03	0.01	0.03	0.01	0.02	0.02	0.02
12	A	0.05	0.05	0.24	0.11	0.14	0.2	0.2
13	U	0.06	0.2	0.48	0.14	0.26	0.12	0.09
14	A	0.02	0.16	0.65	0.26	0.44	0.25	0.09
15	C	0	0.02	0.12	0.04	0.13	0.07	0.1
16	C	0.01	0	0.11	0.07	0.1	0.1	0.37
17	U	0	0.02	0.25	0.21	0.16	0.05	0.23
18	U	0.59	0.48	0.68	0.25	0.24	0.24	0.19
19	C	0.12	0.05	0.1	0.02	0.02	0.02	0.08
20	C	0.02	0.02	0.01	0.04	0.15	0.09	0.18
21	C	0.05	0	0	0.04	0.06	0.04	0.05
22	A	0.04	0.17	0.36	0.16	0.18	0.11	0.11
23	G	0	0.15	0.42	0.23	0.19	0.15	0.1
24	G	0	0.05	0.13	0.2	0.15	0.27	0.3
25	U	0	0.06	0.15	0.04	0.08	0.11	0.06
26	A	0.08	0.23	0.38	0.13	0.37	0.13	0.26
27	A	0.46	0.08	0.06	0.05	0.12	0.07	0.04
28	C	0.55	0.16	0.04	0.05	0.08	0.16	0.11
29	A	0.15	0.31	0.37	0.38	0.43	0.43	0.45
30	A	0.05	0.29	0.59	0.32	0.41	0.46	0.24
31	A	0.01	0.18	0.58	0.25	0.37	0.29	0.08
32	C	0.01	0	0.04	0.02	0.09	0.05	0.16
33	C	0	0.06	0.18	0.03	0.12	0.06	0.13
34	A	0.13	0.27	0.52	0.3	0.28	0.27	0.31
35	A	0.14	0.2	0.25	0.21	0.24	0.14	0.03
36	C	0.04	0.05	0.04	0	0.03	0.07	0.12
37	C	0.08	0	0	0	0.11	0.11	0
38	A	0.31	0.25	0.12	0.12	0	0.12	0.5
39	A	0.52	0.5	0.49	0.23	0.37	0.32	0.72
40	C	0.12	0.01	0	0	0.04	0.08	0.09
41	U	0.42	0.25	0.15	0.18	0.26	0.29	0.4
42	U	0.64	0.27	0.1	0.12	0.25	0.23	0.28
43	U	0.69	0.22	0.04	0.07	0.04	0.01	0.01
44	C	0.39	0.15	0.13	0.07	0.21	0.19	0.13
45	G	0.07	0.3	0.48	0.34	0.4	0.46	0.3
46	A	0.03	0.18	0.35	0.29	0.32	0.44	0.26
47	U	0.02	0.28	0.52	0.35	0.39	0.53	0.21
48	C	0.01	0.03	0.06	0	0.03	0.07	0.06
49	U	0	0.01	0.05	0	0.02	0.02	0
50	C	0.09	0.15	0.12	0.08	0.02	0.06	0.04
51	U	0.37	0.28	0.2	0.16	0.14	0.07	0.06
52	U	0.58	0.39	0.32	0.26	0.27	0.3	0.07
53	G	0.29	0.44	0.47	0.56	0.37	0.46	0.15
54	U	0.9	0.57	0.24	0.2	0.11	0.04	0
55	A	0.14	0.21	0.26	0.29	0.26	0.42	0.33
56	G	0.03	0.15	0.11	0.17	0.1	0.28	0.25
57	A	0.01	0.26	0.44	0.42	0.38	0.5	0.32
58	U	0.01	0.2	0.27	0.29	0.21	0.41	0.13
59	C	0.28	0.33	0.22	0.2	0.15	0.08	0.12
60	U	0.52	0.52	0.52	0.37	0.18	0.3	0.17
61	G	0.2	0.51	0.44	0.34	0.23	0.37	0.31
62	U	0.05	0.07	0.05	0.06	0.13	0.11	0.13
63	U	0.09	0.51	0.57	0.51	0.3	0.28	0.38
64	C	0.03	0.05	0.05	0.01	0.03	0.02	0.09
65	U	0	0	0	0	0	0	0.01
66	C	0.24	0.02	0	0	0	0	0.01
67	U	0.32	0.05	0.04	0.04	0	0.18	0.14
68	A	0.6	0.62	0.78	0.44	0.45	0.58	0.31
69	A	0.64	0.76	0.82	0.53	0.52	0.5	0.33
70	A	0.48	0.58	0.25	0.18	0.2	0.21	0.15
71	C	0.33	0.2	0.14	0.11	0.11	0.18	0.1
72	G	0.17	0.7	0.61	0.51	0.44	0.53	0.44
73	A	0.15	0.84	0.88	0.82	0.71	0.75	0.72
74	A	0.14	0.82	0.86	0.73	0.64	0.53	0.4
75	C	0.12	0.18	0.1	0.13	0.04	0.18	0.02
76	U	0.82	0.32	0.06	0.03	0.14	0.2	0.2
77	U	0.66	0.2	0	0	0.11	0.25	0.06
78	U	0.92	0.68	0.06	0.15	0.26	0.44	0.24
79	A	0.99	1	0.84	0.82	0.74	0.79	0.63
80	A	0.33	0.29	0.1	0.1	0.13	0.22	0.2
81	A	0.65	0.72	0.58	0.52	0.35	0.41	0.4
82	A	0.71	0.82	0.74	0.68	0.6	0.76	0.6
83	U	0.5	0.69	0.59	0.61	0.54	0.52	0.33
84	C	0.09	0.17	0.24	0.28	0.28	0.33	0.27
85	U	0.02	0.17	0.36	0.5	0.48	0.63	0.47
86	G	0.03	0.13	0.16	0.22	0.14	0.36	0.21
87	U	0.02	0.04	0.14	0.17	0.15	0.2	0.13
88	G	0.02	0.03	0.04	0.06	0.09	0.12	0.04
89	U	0.02	0.06	0.28	0.34	0.26	0.24	0.05
90	G	0.01	0.05	0.26	0.22	0.29	0.27	0.16
91	G	0.02	0.09	0.23	0.23	0.31	0.35	0.29
92	C	0.03	0.07	0.06	0.07	0.13	0.13	0.12
93	U	0.02	0.07	0.16	0.23	0.22	0.24	0.11
94	G	0.09	0.07	0.06	0.12	0.12	0.3	0.1
95	U	0.68	0.59	0.5	0.47	0.34	0.45	0.14
96	C	0.12	0.09	0.07	0.06	0.03	0.21	0.04
97	A	0.05	0.08	0.05	0.1	0.21	0.13	0.02
98	C	0.02	0.09	0.28	0.32	0.41	0.36	0.32
99	U	0.01	0.03	0.03	0.07	0.15	0.18	0.09
100	C	0.01	0.1	0.13	0.12	0.18	0.24	0.18
101	G	0.01	0.07	0.14	0.24	0.33	0.4	0.44
102	G	0	0.04	0.12	0.17	0.27	0.33	0.32
103	C	0.04	0.08	0.1	0.18	0.14	0.15	0.08
104	U	0.68	0.72	0.53	0.44	0.37	0.37	0.26
105	G	1	0.87	0.45	0.37	0.26	0.38	0.28
106	C	0.59	0.36	0.02	0.03	0.07	0.05	0.03
107	A	0.59	0.6	0.41	0.39	0.49	0.56	0.41
108	U	0.91	0.88	0.57	0.57	0.66	0.66	0.49
109	G	0.18	0.22	0.3	0.21	0.34	0.33	0.28
110	C	0.08	0.03	0.02	0	0.02	0.02	0.02
111	U	0.06	0.06	0.08	0.07	0.09	0.17	0.05
112	U	0.06	0.21	0.3	0.27	0.22	0.24	0.08
113	A	0.04	0.19	0.39	0.51	0.54	0.57	0.41
114	G	0.02	0.2	0.47	0.71	0.75	0.79	0.69
115	U	0.01	0.06	0.08	0.19	0.22	0.4	0.21
116	G	0	0.06	0.2	0.37	0.42	0.51	0.4
117	C	0.01	0.04	0.01	0.08	0.11	0.05	0.08
118	A	0.02	0.09	0.24	0.26	0.3	0.25	0.24
119	C	0.02	0.03	0.04	0.02	0.03	0.04	0.04
120	U	0.03	0.11	0.14	0.15	0.16	0.2	0.12
121	C	0	0.04	0	0	0.03	0.05	0.11
122	A	0	0.08	0.23	0.26	0.24	0.29	0.3
123	C	0	0.03	0.11	0.05	0.13	0.15	0.26
124	G	0.02	0	0	0.07	0	0.14	0.18
125	C	0.08	0	0	0	0	0.02	0.03
126	A	0	0.07	0.2	0.23	0.34	0.36	0.5
127	G	0.02	0.11	0.23	0.27	0.4	0.52	0.63
128	U	0.34	0.34	0.25	0.13	0.22	0.44	0.4
129	A	0.62	0.52	0.24	0.18	0.24	0.46	0.53
130	U	0.5	0.21	0.06	0.01	0.09	0.31	0.28
131	A	0.65	0.75	0.62	0.34	0.42	0.53	0.59
132	A	0.6	0.74	0.59	0.51	0.59	0.66	0.64
133	U	0.53	0.36	0.08	0.09	0.11	0.2	0.43
134	U	0.69	0.29	0.04	0.01	0.14	0.37	0.35
135	A	0.94	1	0.86	0.63	0.58	0.69	0.71
136	A	0.59	0.36	0.18	0.21	0.15	0.46	0.41
137	U	0.73	0.32	0.01	0.02	0.11	0.29	0.44
138	A	0.98	0.98	0.89	0.73	0.63	0.77	0.82
139	A	0.54	0.53	0.38	0.37	0.35	0.52	0.48
140	C	0.16	0	0	0	0.08	0	0.12
141	U	0.66	0.33	0.07	0	0.2	0.44	0.3
142	A	0.91	0.99	0.96	0.73	0.62	0.82	0.81
143	A	0.5	0.47	0.38	0.38	0.31	0.45	0.36
144	U	0.71	0.59	0.13	0.08	0.22	0.36	0.36
145	U	0.96	0.43	0	0	0.19	0.23	0.28
146	A	0.92	0.89	0.15	0.16	0.3	0.5	0.7
147	C	0.3	0.27	0.04	0.03	0.1	0.12	0.23
148	U	0.43	0.42	0.22	0.16	0.17	0.23	0.19
149	G	0.98	0.99	0.68	0.6	0.5	0.54	0.58
150	U	0.24	0.49	0.41	0.44	0.37	0.42	0.45
151	C	0.04	0.2	0.5	0.67	0.56	0.63	0.61
152	G	0.01	0.07	0.23	0.27	0.21	0.33	0.24
153	U	0.01	0.1	0.44	0.56	0.5	0.66	0.64
154	U	0	0.05	0.36	0.5	0.48	0.67	0.62
155	G	0.02	0.11	0.61	0.72	0.79	0.8	0.9
156	A	0.03	0.08	0.31	0.44	0.5	0.54	0.57
157	C	0.02	0.02	0.05	0.11	0.06	0.04	0.08
158	A	0	0.06	0.33	0.45	0.48	0.58	0.52
159	G	0	0.05	0.48	0.67	0.68	0.78	0.79
160	G	0	0.07	0.4	0.59	0.43	0.65	0.48
161	A	0.26	0.3	0.66	0.83	0.84	0.88	0.83
162	C	0.17	0.11	0.01	0.04	0.13	0.07	0
163	A	0.08	0.16	0.35	0.33	0.47	0.39	0.41
164	C	0.04	0.12	0.11	0.11	0.07	0.03	0.03
165	G	0.06	0.45	0.66	0.79	0.73	0.73	0.64
166	A	0.08	0.53	0.52	0.68	0.56	0.63	0.6
167	G	0.08	0.44	0.53	0.7	0.66	0.8	0.73
168	U	0.32	0.36	0.18	0.16	0.26	0.37	0.4
169	A	0.59	0.98	1	1	1	0.89	1
170	A	0.22	0.36	0.45	0.56	0.49	0.6	0.62
171	C	0.01	0.13	0.53	0.73	0.57	0.57	0.44
172	U	0.01	0.02	0.21	0.26	0.25	0.39	0.3
173	C	0.21	0.14	0.14	0.12	0.07	0.11	0.1
174	G	1	1	0.9	0.81	0.68	0.82	0.76
175	U	0.59	0.51	0.53	0.62	0.28	0.35	0.17
176	C	0.15	0.12	0.13	0.24	0.23	0.26	0.19
177	U	0.09	0.08	0.34	0.52	0.36	0.46	0.32
178	A	0.02	0.29	0.98	1	0.99	0.9	0.98
179	U	0.01	0.02	0.19	0.18	0.11	0.21	0.1
180	C	0.01	0.08	0.27	0.34	0.32	0.37	0.3
181	U	0.01	0.1	0.38	0.5	0.4	0.41	0.37
182	U	0.04	0.18	0.38	0.49	0.42	0.47	0.37
183	C	0.01	0.19	0.36	0.44	0.12	0.16	0.26
184	U	0.03	0.16	0.16	0.11	0.07	0.17	0.41
185	G	0.18	0.01	0	0	0	0	0.24
186	C	0.68	0.37	0.07	0	0	0.22	0.03
187	A	0.97	0.94	0.74	0.6	0.41	0.72	0.75
188	G	0.21	0.19	0.1	0.11	0.15	0.18	0.54
189	G	0.07	0.07	0.04	0.03	0.05	0.04	0.05
190	C	0.02	0.05	0.02	0.01	0.02	0.03	0.03
191	U	0	0.02	0	0	0.01	0.02	0.13
192	G	0	0	0	0	0.02	0	0.09
193	C	0	0.01	0	0.02	0	0.01	0
194	U	0.05	0.15	0.13	0.08	0.11	0.14	0.08
195	U	0.12	0.2	0.17	0.11	0.13	0.2	0.11
196	A	0.01	0.05	0.07	0.06	0.13	0.14	0.22
197	C	0	0	0.01	0.01	0.01	0.04	0
198	G	0	0	0	0	0.03	0.01	0.14
199	G	0.01	0.01	0	0.01	0.02	0.03	0.09
200	U	0.14	0.27	0.26	0.26	0.21	0.21	0.17
201	U	0.98	1	0.8	0.58	0.43	0.37	0.08
202	U	0.39	0.45	0.27	0.18	0.07	0.07	0.02
203	C	0.33	0.37	0.2	0.25	0.15	0.16	0.12
204	G	0.4	0.54	0.4	0.38	0.33	0.33	0.4
205	U	0.98	0.99	0.91	0.88	0.68	0.64	0.32
206	C	0.15	0.14	0.11	0.07	0.05	0.05	0.06
207	C	0.01	0.01	0.01	0.02	0.01	0	0.01
208	G	0	0.02	0.03	0.04	0.07	0.01	0.15
209	U	0.06	0.07	0.06	0.02	0.04	0.02	0.03
210	G	0.86	0.73	0.59	0.48	0.43	0.33	0.17
211	U	0.3	0.38	0.35	0.27	0.21	0.17	0.04
212	U	0.15	0.26	0.27	0.24	0.3	0.22	0.31
213	G	0.03	0.07	0.04	0.05	0.06	0.09	0.28
214	C	0.01	0.03	0.03	0.03	0.03	0.05	0.1
215	A	0.02	0.03	0.02	0	0.04	0.03	0.23
216	G	0.02	0.02	0	0	0.02	0.11	0.08
217	C	0.02	0.03	0	0	0.04	0.13	0.04
218	C	0	0.02	0.02	0	0.09	0.06	0.01
219	G	0.09	0.13	0.3	0.13	0.2	0.15	0.46
220	A	0.83	0.56	0.2	0.17	0.02	0.04	0.42
221	U	0.44	0.09	0.03	0	0.01	0	0.05
222	C	0.55	0	0	0	0	0.02	0
223	A	1	0.17	0	0	0	0	0.14
224	U	0.76	0.52	0.13	0.08	0.13	0.18	0.37
225	C	0.45	0	0	0	0.02	0.11	0
226	A	0.13	0.21	0.07	0.15	0.28	0.37	0.36
227	G	0.07	0.22	0.75	0.79	0.8	0.69	0.83
228	C	0.03	0.01	0.11	0.18	0.25	0.02	0.04
229	A	0.02	0.02	0.05	0.03	0.15	0.13	0.1
230	C	0.05	0.06	0.03	0	0.12	0.04	0.02
231	A	0.02	0.13	0.64	0.79	0.89	0.8	0.83
232	U	0.01	0.07	0.32	0.32	0.31	0.28	0.1
233	C	0	0.01	0.05	0.1	0.1	0.16	0.13
234	U	0.2	0.22	0.26	0.31	0.2	0.19	0.12
235	A	1	1	1	1	0.95	0.98	0.84
236	G	0.22	0.42	0.93	0.98	0.93	0.84	0.78
237	G	0.11	0.39	0.78	0.79	0.73	0.66	0.64
238	U	0.14	0.12	0.14	0.13	0.09	0.18	0.15
239	U	0.31	0.16	0.06	0	0	0.03	0
240	U	0.57	0.51	0.56	0.45	0.36	0.33	0.26
241	C	0.74	0.59	0.63	0.5	0.53	0.41	0.45
242	G	0.61	0.77	0.88	0.85	0.83	0.77	0.88
243	U	0.77	0.83	0.76	0.72	0.61	0.44	0.47
244	C	0.03	0.08	0.16	0.16	0.19	0.17	0.28
245	C	0.01	0.01	0.1	0.13	0.09	0.06	0
246	G	0	0.05	0.32	0.45	0.55	0.52	0.46
247	G	0	0.05	0.29	0.4	0.33	0.2	0.14
248	G	0.02	0.07	0.48	0.6	0.62	0.62	0.44
249	U	0	0.01	0.02	0.02	0	0.01	0
250	G	0	0.05	0.14	0.3	0.13	0.14	0.03
251	U	0.01	0.11	0.32	0.5	0.46	0.42	0.4
252	G	0.22	0.32	0.56	0.75	0.78	0.72	0.68
253	A	0.04	0.47	0.67	0.8	0.82	0.76	0.78
254	C	0.03	0.01	0.01	0	0.03	0	0
255	C	0.03	0.06	0.04	0	0.1	0.06	0.02
256	G	0.05	0.14	0.13	0.12	0.08	0.08	0.05
257	A	0.45	0.71	0.84	0.85	0.85	0.8	0.85
258	A	0.36	0.7	0.84	0.76	0.77	0.48	0.56
259	A	0.32	0.82	0.94	0.78	0.78	0.4	0.6
260	G	0.1	0.11	0.22	0.22	0.17	0.19	0.47
261	G	0.08	0.06	0.13	0.19	0.13	0.33	0.58
262	U	0.19	0.11	0	0	0	0.1	0.09
263	A	0.15	0.08	0.16	0.14	0.13	0.18	0.33
264	A	0.17	0.17	0.32	0.43	0.3	0.39	0.42
265	G	0.15	0.36	0.51	0.67	0.5	0.47	0.26
266	A	0.03	0.29	0.8	0.89	0.75	0.57	0.48
267	U	0.02	0.23	0.56	0.7	0.6	0.63	0.21
268	G	0.02	0.36	0.95	0.97	0.84	0.8	0.5
269	G	0.04	0.41	1	0.99	0.9	0.86	0.35
270	A	0.01	0.21	0.09	0.07	0.03	0.35	0
271	G	0	0.04	0.14	0.04	0.11	0.18	0.08
272	A	0.04	0.33	0.95	1	0.94	0.91	0.89
273	G	0.03	0.21	0.61	0.67	0.68	0.69	0.68
274	C	0.07	0.09	0.08	0.08	0.03	0.04	0
275	C	0.02	0.11	0.13	0.12	0.05	0.06	0.01
276	U	0.01	0.01	0.03	0.01	0	0.09	0
277	U	0.02	0.18	0.57	0.49	0.39	0.5	0.55
278	G	0.03	0.35	0.86	0.97	0.95	0.95	0.92
279	U	0.07	0.17	0.32	0.51	0.48	0.64	0.59
280	C	0.1	0.04	0.06	0.02	0.03	0.05	0
281	C	0.08	0.01	0.02	0	0	0.02	0
282	C	0.01	0.03	0.14	0.16	0.08	0.18	0.23
283	U	0.11	0.29	0.7	0.76	0.69	0.76	0.63
284	G	0.61	0.58	0.72	0.79	0.81	0.75	0.81
285	G	0.65	0.44	0.47	0.52	0.63	0.52	0.7
286	U	0.59	0.25	0.36	0.5	0.25	0.39	0.43
287	U	0.17	0.3	0.16	0.05	0.18	0.19	0.17
288	U	0.39	0.11	0.02	0	0.19	0.11	0
289	C	0.23	0.04	0.28	0.24	0.28	0.22	0.31
290	A	0.13	0.33	0.57	0.79	0.55	0.58	0.51
291	A	0.13	0.21	0.37	0.2	0.4	0.45	0.51
292	C	0.11	0.21	0.44	0.45	0.44	0.45	0.61
293	G	0.09	0.38	0.55	0.36	0.64	0.47	0.3
294	A	0.5	0.32	0.16	0.22	0.16	0.18	0.2
295	G	0.72	0.5	0.2	0.39	0.08	0.11	0.32
296	A	0.55	0.78	0.29	0.47	0.4	0.22	0.37
297	A	0.26	0.76	0.35	0.68	0.42	0.3	0.45
298	A	0.49	0.74	0.51	0.22	0.43	0.39	0.22

## Sheet: OC43
Nucleotide number	Nucleotide letter	Reactivity value (SHAPE)	Entropy Value (SHAPE)	Reactivity value (DMS)	Reactivity value (CMCT)	Entropy Value
1	G	0.1	0.00208626		0.01	0.0030816
2	A	0.11	0.000189369	0.34		0.000206179
3	U	0.19	0.000117022		0.07	0.00013689
4	U	0.16	0.000176539		0.08	0.000150435
5	G	0.06	1.82676e-05		0.03	3.93925e-05
6	U	0.04	0.0024406		0.06	0.00253218
7	G	0.04	0.160101		0.03	0.100279
8	A	0.05	0.0936751	0.4		0.279907
9	G	0.03	0.000284826		0	0.000119776
10	C	0	4.7758e-06	0.07		9.13848e-06
11	G	0.03	0.00818941		0.01	0.00767675
12	A	0.06	0.0086288	0.31		0.00677594
13	U	0.05	0.00293782		0.21	0.00162608
14	U	0.06	0		0.22	0
15	U	0.08	0.0082108		0.1	0.00953782
16	G	0.01	0.000366215		0.02	0.000399811
17	C	0.1	0.000579987	0.02		0.000507845
18	G	0.28	0.619995		0.01	0.401067
19	U	0.26	0		0.31	0
20	G	0.93	0		0.16	0
21	C	0.19	0	0.2		0
22	G	0.68	0.000347729		0.2	0.00035383
23	U	0.77	0.620304		0.64	0.401358
24	G	0.04	0.000580707		0.07	0.000509381
25	C	0.01	0.000360187	0.09		0.000388475
26	A	0.02	0.00872114	0.06		0.00988846
27	U	0.05	0.0086288		0.01	0.00677594
28	C	0.01	0.00564879	0.08		0.00403032
29	C	0.11	0	0.16		0
30	C	0	0.00761397	0.09		0.00706843
31	G	0	4.7758e-06		0	9.13848e-06
32	C	0.21	0.000282061	0.09		0.000119776
33	U	0.2	0.0842784		0.69	0.243583
34	U	0.51	0.163825		0.83	0.12765
35	C	0.11	0.0191698	0.31		0.0404207
36	C	0.04	0.147361	0.29		0.0843907
37	A	0.11	0.0024406	0.28		0.00253218
38	C	0.33	1.82676e-05		0.78	3.93925e-05
39	A	0.18	0.000176539		0.08	0.000150435
40	A	0.03	0.000117022	0.14		0.00013689
41	U	0.03	0.000181167		0.06	0.000206179
42	C	0.07	0.00202906	0.1		0.00301952
43	U	0.1	0.00063632		0.03	0.00326542
44	C	0.2	0.000692374	0.93		0.00357689
45	U	0.66	0.0127467		0.97	0.0208888
46	U	0.67	0.0223049		0.63	0.0381954
47	G	0.49	0.686182		0.14	0.522374
48	U	0.3	0.961567		0.59	0.928484
49	U	0.15	0.165296		0.32	0.168409
50	A	0.03	0.000816516	0.1		0.00684058
51	G	0.01	0.000537735		0	0.00506647
52	A	0.04	0.00108357	0.28		0.0105176
53	U	0.14	0.0699525		0.1	0.190163
54	C	0.42	0	0.44		0
55	U	0.42	0.0152815		0.63	0.00769875
56	U	0.12	0.115753		0.45	0.107362
57	U	0.4	0.0712416		0.98	0.0661025
58	U	0.76	0.00734534		1	0.00705846
59	U	0.45	0		0.96	0
60	G	0.5	0.00065578		0.38	0.00263621
61	U	0.39	0		0.87	0.000203834
62	A	0.59	0.182901	1		0.173826
63	A	0.28	0.0798781	0.69		0.197149
64	U	0.1	0.00101515		0.21	0.00954578
65	C	0.01	0.000526931	0.15		0.00464997
66	U	0.06	0.000767913		0.18	0.00620032
67	A	0.64	0.153215	0.77		0.152663
68	A	0.63	0.796079	1		0.672749
69	A	0.6	0.563197	1		0.347546
70	C	0.13	0.666571	0.89		0.486971
71	U	0.58	0.00352071		0.85	0.00280261
72	U	0.69	0.00556039		0.93	0.00501937
73	U	0.33	0.1058		0.77	0.0267971
74	A	0.89	0.240304	0.96		0.200231
75	U	0.72	0.337879		0.42	0.316444
76	A	1	0.33099	0.81		0.350882
77	A	0.35	0.0289297	0.81		0.0277552
78	A	0.34	0.13796	0.45		0.124252
79	A	0.1	0.00336717	0.24		0.00342537
80	A	0.01	0.00029973	0.04		0.000155156
81	C	0.03	2.77983e-05	0.03		4.7758e-06
82	A	0.8	0.0491524	0.21		0.0130484
83	U	0.43	0.0098546		1	0.011784
84	C	0.07	0.0105859	0.02		0.0124718
85	C	0	0.00176187	0.06		0.00179157
86	A	0.01	1.9866e-05	0.04		7.40553e-06
87	C	0.02	0.00321934	0.01		0.000327918
88	U	0.01	0.0114624		0.01	0.00689659
89	C	0.06	0	0.01		0
90	C	0.02	0	0.19		0
91	C	0.02	0.00321816	0.04		0.000326311
92	U	0	0.39014		0.02	0.473205
93	G	0.01	0.399025		0.03	0.476886
94	U	0.01	0.0206067		0.03	0.00643967
95	A	0.02	0.0379362	0.17		0.266936
96	A	0.02	0.00201644	0.17		0.0107541
97	U	0.01	1.25075e-05		0.01	3.55728e-05
98	C	0.01	0	0.01		0
99	U	0.01	6.55749e-06		0.02	8.27537e-06
100	A	0.02	5.6717e-06	0.07		9.13848e-06
101	U	0.01	1.33452e-05		0.02	1.66308e-05
102	G	0	1.05774e-06		0.01	1.05774e-06
103	C	0.03	0.000109398	0.03		0.000189853
104	U	0.25	0.119988		0.25	0.046248
105	U	0.8	0.00138952		0.59	0.000477723
106	G	0.86	0		0.96	0
107	U	0.56	0		0.75	0
108	G	0.94	0.00142936		0.18	0.000618316
109	G	0.46	0.119964		0.02	0.0462824
110	G	0.07	0.000109398		0.01	0.00018647
111	C	0.02	1.05774e-06	0.01		1.05774e-06
112	G	0.03	1.33452e-05		0.02	1.66308e-05
113	U	0	5.6717e-06		0.02	9.13848e-06
114	A	0.04	6.55749e-06	0.06		8.27537e-06
115	G	0.05	0		0.02	0
116	A	0.08	1.25075e-05	0.04		3.55728e-05
117	U	0.08	0.00178646		0.36	0.00933763
118	U	0.08	0.0352637		0.57	0.237112
119	U	0.5	0.00346385		1	0.0219736
120	U	0.46	0.00329244		0.91	0.0237039
121	U	0.05	0.00141333		0.18	0.0102552
122	C	0.02	0.384654	0.09		0.471801
123	A	0.03	0.399737	0.08		0.477727
124	U	0.31	0.0206102		1	0.00644221
125	A	0.02	0.0125242	0.02		0.00712137
126	G	0.01	0.00322065		0.01	0.000328874
127	U	0.01	1.9866e-05	0.02		7.40553e-06
128	G	0.09	0.00176684		0.02	0.00179338
129	G	0.24	0.0101996		0.09	0.011991
130	U	0.1	0.0491524		0.02	0.0130484
131	G	0.11	2.77983e-05		0.04	4.7758e-06
132	U	0.07	0.000313574		0.03	0.000155156
133	U	0.06	0.00354364		0.04	0.00363321
134	U	0.43	0.142233		0.14	0.127868
135	A	0.66	0.0854468	0.87		0.0325917
136	U	0.14	0.455515		0.59	0.387257
137	A	0.53	0.392859	0.5		0.329489
138	U	0.65	0.133797		0.78	0.162165
139	U	0.73	0.00593731		0.91	0.00499891
140	C	0.19	0.484215	0.69		0.444841
141	A	0.73	0.53432	0.51		0.512796
142	U	0.41	0.0165596		0.08	0.0393142
143	U	0.25	0.153412		0.11	0.118187
144	U	0.02	0.00416775		0.08	0.0219299
145	C	0.03	0.00147012	0.03		0.0130596
146	U	0.04	0.00147776		0.07	0.012934
147	G	0.04	0.00180079		0.01	0.0120813
148	C	0.01	0.00155617	0.03		0.000230241
149	U	0	9.33103e-05		0.05	1.58077e-05
150	G	0	1.05774e-06		0.04	2.03229e-06
151	U	0.02	5.5851e-05		0.05	0.000128716
152	U	0.03	0.00490503		0.07	0.00813911
153	A	0.55	0	0.64		0
154	A	0.05	0	0.77		0
155	C	0.02	7.40687e-05	0.56		0.000268083
156	A	0	7.40553e-06	0.09		3.93925e-05
157	G	0.01	0		0.04	0
158	C	0.03	2.03229e-06	0.05		3.86774e-06
159	U	0	0.000515683		0.04	0.000683062
160	U	0.03	0.00151998		0.19	0.00592141
161	U	0.21	0.0477246		0.34	0.129402
162	C	0.28	0.0148026	0.22		0.0227345
163	A	0.83	0.01479	0.94		0.0227301
164	G	0.08	0.24356		0.02	0.285216
165	C	0.02	0.244551	0.01		0.286187
166	C	0.04	0.286646	0.07		0.283235
167	A	0.02	0.334396	0.06		0.305649
168	G	0.01	0.657652		0.08	0.651213
169	G	0.04	0.173327		0.1	0.269279
170	G	0.05	0.0399515		0.06	0.170203
171	A	0.02	0.0382905	0.08		0.154683
172	C	0.09	0.112791	0		0.700839
173	G	0.57	0.752497		0.07	0.393211
174	U	0.11	0.204061		0.2	0.747638
175	G	0.04	0.0255827		0.05	0.0301593
176	U	0.01	0.0265131		0.09	0.0259063
177	U	0	0.0243765		0.15	0.0226471
178	G	0.06	0.0242779		0.14	0.0223081
179	U	0.69	0.0237348		1	0.0210016
180	A	0.15	0.0123592	0.21		0.0238528
181	U	0.01	0.00119245		0.07	0.00174101
182	C	0	0.0650998	0.02		0.0245313
183	C	0.01	0.0646431	0.01		0.0234391
184	U	0.04	0.121382		0.01	0.0901262
185	A	0.03	0	1		0
186	G	0.01	0.000928446		0.03	0.00181651
187	G	0.05	3.16923e-05		0.02	0.00072596
188	C	0.12	3.3249e-05	0.05		0.000737079
189	A	0.1	0.0872883	0.32		0.140331
190	G	0.03	0.00335455		0.02	0.00436205
191	U	0	2.14809e-05		0.02	3.55728e-05
192	G	0.01	2.03229e-06		0.02	3.86774e-06
193	G	0	3.01554e-05		0.19	2.54511e-05
194	C	0	0.0252254	0.01		0.00637509
195	C	0	0.0530886	0.01		0.0115675
196	C	0.01	0.0473264	0.06		0.0104311
197	U	0.07	0.0861371		0.28	0.0572358
198	C	0.37	0	1		0
199	C	0.04	0	0.3		0
200	C	0.04	0	0.25		0
201	A	0.17	0	0.31		0
202	U	1	0		1	0
203	A	0.2	0.0861371	1		0.0572358
204	G	0.04	0.0475941		0.05	0.0107375
205	G	0.01	0.0252284		0.03	0.00637695
206	U	0.01	3.01554e-05		0.03	2.54511e-05
207	C	0.07	2.03229e-06	0.04		3.86774e-06
208	A	0	2.14809e-05	0.08		3.55728e-05
209	C	0.06	0.00335455	0.07		0.00436205
210	A	0.96	0	1		0
211	A	0.73	0	0.84		0
212	U	0.37	0.0872883		0.42	0.140331
213	G	0.04	3.3249e-05		0.1	0.000727477
214	U	0.01	3.16923e-05		0.1	0.000762896
215	C	0.01	0.000928446	0.01		0.00181627
216	G	0.02	0		0.03	0.000712729
217	A	0.11	0	1		0.000382233
218	A	0.04	0.121382	1		0.0898028
219	G	0.01	0.0656949		0.02	0.0252855
220	A	0.01	0.00119245	0.13		0.00174179
221	U	0.01	0.0123592		0.07	0.0241902
222	C	0.02	0.0241269	0.05		0.0219727
223	A	0.03	0.0240088	0.1		0.0213676
224	A	0.01	0.0244493	0.06		0.0235842
225	C	0.02	0.0257474	0.06		0.0309643
226	A	0.25	0.191192	0.68		0.709828
227	A	0.68	0.018496	1		0.0109583
228	A	1	0.0130556	0.75		0.0195167
229	U	0.38	0.132907		0.91	0.0689652
230	A	0.62	0.150458	0.71		0.693985
231	C	0.52	0.666371	0.03		0.367458
232	G	0.89	0.0819685		0.13	0.697049
233	G	0.19	0.101009		0.1	0.692911
234	U	0.02	0.0404386		0.16	0.181966
235	C	0.01	0.040313	0.01		0.173588
236	U	0.01	0.191984		0.01	0.295061
237	C	0.01	0.91894	0		0.919436
238	G	0.01	0.00833628		0.02	0.0101322
239	A	0.04	0.000125981	0.12		0.000742455
240	A	0.01	1.33452e-05	0.03		2.93714e-05
241	C	0	1.05774e-06	0.01		2.94438e-06
242	U	0	0.000424431		0.04	9.89268e-05
243	A	0.01	0.071998	0.07		0.014343
244	C	0.3	0.243953	0.14		0.0719668
245	A	0.64	0.0709339	0.99		0.013808
246	C	0.22	0.242306	0.23		0.0689682
247	U	0.06	0.456352		0.24	0.295243
248	G	0	0.438639		0.08	0.28125
249	G	0	0.437742		0.03	0.280236
250	G	0	0.4378		0.04	0.280408
251	C	0.11	0	0.39		0
252	U	0.02	0.00454007		0.02	0.00533437
253	C	0	2.03229e-06	0.01		2.94438e-06
254	C	0	2.03229e-06	0.07		2.94438e-06
255	A	0.05	0.00123544	0.18		0.00189913
256	G	0.33	0.170019		0.15	0.122007
257	A	0.62	0.0021554	0.92		0.00153343
258	A	0.18	0.000900282	0.25		0.0011237
259	U	0.11	0.0876888		0.24	0.200031
260	U	0.18	0.00494951		0.59	0.0224537
261	U	0.03	0.000949406		0.28	0.0012622
262	C	0.01	0.000646947	0		0.000719166
263	C	0.02	0.00199126	0.11		0.00176648
264	A	0.22	0	0.67		0
265	U	1	0.655769		0.53	0.399198
266	G	0.53	0.657815		0.08	0.402747
267	G	0.84	0		0.1	0
268	A	1	0	0.87		0
269	U	0.75	0.608197		0.46	0.279658
270	G	0.13	0.32409		0.22	0.0757555
271	U	0.13	0.329992		0.44	0.0852881
272	U	0.42	0.471615		0.74	0.341849
273	U	0.72	0.014456		0.86	0.00674332
274	G	0.98	0.0162445		0.52	0.00257858
275	A	0.93	0	0.53		0
276	G	0.98	0.00423381		0.09	0.00539869
277	G	0.56	0.467086		0.13	0.341539
278	A	0.23	0.322466	0.12		0.0774452
279	C	0.07	0.322804	0		0.0714062
280	G	0.13	0.608641		0.04	0.280535
281	C	0.07	0.867271	0.13		0.440245
282	A	0.23	0.863804	0.47		0.436404
283	G	0.26	0.00277946		0.07	0.000287028
284	A	1	0.00271268	0.87		0.00027625
285	G	0.22	0.00209447		0.06	0.00188492
286	G	0.08	0.000646111		0.07	0.000719545
287	A	0.02	0.000912313	0.04		0.00122694
288	G	0.22	0.00469506		0.09	0.0212067
289	A	0.13	0.0860313	0.21		0.195497
290	A	0.22	0.00434814	0.22		0.00961613
291	G	0.21	0.000580636		0.11	0.00108872
292	U	0.62	0.172058		0.37	0.123688
293	U	0.17	0.00123544		0.22	0.00189913
294	G	0	2.03229e-06		0.08	2.94438e-06
295	G	0.03	2.03229e-06		0.12	2.94438e-06
296	A	0.03	0.00454007	0.05		0.00533437
297	C	0.16	0	0.1		0
298	A	0.47	0	0.94		0
299	A	0.09	0	0.74		0
300	C	0	0.437602	0.17		0.280185
301	C	0.02	0.438708	0.01		0.280791
302	C	0.08	0.439298	0.08		0.281192
303	U	0.13	0.432018		0.06	0.272775
304	A	0.25	0.456352	0.54		0.295243
305	G	0.03	0.247473		0.09	0.0747128
306	U	0.02	0.0732366		0.06	0.0146962
307	A	0.02	0.000424431	0.06		9.89268e-05
308	G	0.02	1.05774e-06		0.03	2.94438e-06
309	U	0.03	1.33452e-05		0.05	2.93714e-05
310	U	0.09	0.000125981		0.21	0.00070114
311	C	0.18	0.00877015	0.18		0.0105152
312	A	0.31	0.345501	0.37		0.387708
313	G	0.22	0.676157		0.38	0.725432
314	A	0.2	0.164206	0.21		0.254979
315	G	0.1	0.00216065		0.11	0.00756119
316	G	0.04	0.00113151		0.06	0.00516951
317	U	0.02	9.89268e-05		0.03	0.000325503
318	G	0.01	9.13848e-06		0.05	3.55728e-05
319	G	0.03	1.50088e-05		0.14	4.31812e-05
320	A	0.03	0.0145972	0.06		0.0151038
321	U	0.04	0.673908		0.12	0.561697
322	A	0.82	0.673328	0.55		0.562371
323	U	0.94	0.0235689		0.49	0.0201354
324	G	0.87	0.00854591		0.29	0.0107603
325	A	0.89	0.00181229	0.26		0.00127226
326	U	0.4	0		0.4	0.000172192
327	U	0.66	0.000142506		0.54	0.000133553
328	U	0.74	0.680873		0.5	0.571154
329	G	0.17	0.692561		0.16	0.576616
330	C	0.19	0	0.12		0
331	U	0.1	0.0145262		0.2	0.0149518
332	C	0.13	1.50088e-05	0.04		4.31812e-05
333	C	0.13	9.13848e-06	0.05		3.55728e-05
334	A	0.09	9.89268e-05	0.03		0.000308524
335	C	0.04	0.00111835	0.05		0.00507255
336	C	0.05	0.00216314	0.1		0.00774786
337	A	0.12	0	0.11		0
338	C	0.01	0.898344	0.01		0.877144
339	U	0.02	0.375381		0.04	0.355786
340	G	0.2	0.351784		0.03	0.337223
341	C	0.41	0.216711	0.52		0.246263
342	G	0.28	0.226397		0.51	0.260079
343	C	0.3	0.227062	0.36		0.261034
344	A	0.1	0.00158452	0.38		0.00355713
345	A	0.07	0.047281	0.16		0.127427
346	A	0.06	0.00154566	0.16		0.00593674
347	A	0.05	0.000497794	0.11		0.000680065
348	G	0.05	2.03229e-06		0.04	3.86774e-06
349	C	0.02	0	0.01		0
350	U	0.08	7.40553e-06		0.09	3.93925e-05
351	G	0.1	7.40687e-05		0.05	0.000268083
352	G	0.27	0		0.02	0
353	A	0.16	0	0.31		0.000130822
354	A	0.05	0.00490503	0.16		0.00808059
355	A	0.07	5.5851e-05	0.1		0.000128716
356	C	0.01	1.05774e-06	0.19		2.03229e-06
357	A	0.28	9.33103e-05	0.06		1.58077e-05
358	G	1	0.00155617		0.1	0.000230241
359	A	0.05	0	0.23		0
360	C	0.06	0.00180079	0.01		0.0120813
361	G	0.07	0.0014907		0.15	0.012967
362	G	0.11	0.00146619		0.14	0.012987
363	A	0.17	0.00418466	0.1		0.0204318
364	A	0.26	0.156522	0.15		0.120656
365	U	0.44	0.0505232		0.49	0.0667175
366	U	0.42	0.00455338		0.47	0.00488268
367	U	0.22	0.518311		0.21	0.470239
368	G	0.35	0.507256		0.19	0.458064

## Sheet: MERS
Nucleotide number	Nucleotide letter	Reactivity value (SHAPE)	Entropy Value (SHAPE)	Reactivity value (DMS)	Reactivity value (CMCT)	Entropy Value
1	G	0.67	0.944461		0.0394444	0.630262
2	A	0.31	1.02801	0.87		0.660502
3	U	0.22	0.203143		0.476667	0.0472016
4	U	0.35	0.270686		0.605556	0.0180873
5	U	0.32	0.196811		0.68	0.0304202
6	A	0.11	0.105174	0.28		0.0878467
7	A	0.03	0.00183129	0.11		0.000869347
8	G	0.01	0.000294907		0.0461111	5.6717e-06
9	U	0.01	0.000166226		0.0733333	1.25075e-05
10	G	0.02	6.55749e-06		0.0655556	7.40553e-06
11	A	0	0.00370524	0.2		0.00725339
12	A	0.02	0.0130903	0.13		0.018069
13	U	0.01	5.21487e-05		0.0666667	0.00014842
14	A	0.01	4.7758e-06	0.06		1.58077e-05
15	G	0.01	2.94438e-06		0.0666667	4.7758e-06
16	C	0.06	0.00601102	0.15		0.00733474
17	U	0.32	0		1	0
18	U	0.21	0		0.716667	0
19	G	0.31	0		0.550556	0
20	G	0.23	0.00601102		0.163889	0.00733474
21	C	0.02	2.94438e-06	0.03		4.7758e-06
22	U	0	4.7758e-06		0.0577778	1.58077e-05
23	A	0.02	5.21487e-05	0.13		0.00014842
24	U	0.19	0.0130903		0.04	0.018069
25	C	0.11	0	0.17		0
26	U	0.04	0.00370524		0.0533333	0.00725339
27	C	0	6.55749e-06	0.02		7.40553e-06
28	A	0.03	0.000164536	0.09		1.25075e-05
29	C	0.02	0.000294065	0.07		5.6717e-06
30	U	0.08	0.00171101		0.035	0.000869347
31	U	0.19	0.0971763		0.0977778	0.0882056
32	C	0.18	0.0340209	1		0.0170511
33	C	0.03	0.000356168	0.51		0
34	C	0.02	0.000356257	0.3		0
35	C	0.05	0.000356213	0.98		0
36	U	0.24	0.815034		0.32	0.730849
37	C	0.14	0.825081	0.03		0.72394
38	G	0.03	0.00499639		0.0344444	0.0218874
39	U	0.01	0.00289536		0.0455556	0.00735282
40	U	0.01	0.00282152		0.0716667	0.0051368
41	C	0.02	0.00276546	0.03		0.00489713
42	U	0.01	0.0194502		0.04	0.0296829
43	C	0.04	0.000597873	0.04		0.00140106
44	U	0.24	0.000970256		1	0.00110782
45	U	0.34	0.000358571		0.455556	0
46	G	0.22	0.000216056		0.0611111	0
47	C	0.29	0.000615728	1		0.0026429
48	A	0.05	0.0203644	0.19		0.0310971
49	G	0.04	0.00293575		0.0394444	0.00528951
50	A	0.02	0.00289909	0.12		0.00513493
51	A	0.04	0.00286285	0.12		0.00743879
52	C	0.05	0.00437562	0.07		0.0192215
53	U	0.26	0.638692		0.156667	0.624045
54	U	0.39	0.934516		0.521111	1.00888
55	U	0.27	1.02304		0.302222	1.15263
56	G	0.79	0.621703		0	1.25094
57	A	0.35	0.631476	0.49		0.571154
58	U	0.3	0.578552		0.518889	0.157789
59	U	0.2	1.25648		0.277778	0.37759
60	U	0.24	1.23743		0.355556	0.41158
61	U	0.27	0.898856		0.328889	0.284254
62	A	0.43	0.78994	0.92		0.0771435
63	A	0.37	0.638527	1		0.0372126
64	C	0.32	0.0823918	0.12		0.690291
65	G	0.87	0.255934		0.0583333	0.972853
66	A	0.59	0.319199	0.98		1.00921
67	A	0.5	0.269851	1		0.636118
68	C	0.15	0.00702996	0.78		0.00489823
69	U	0.37	0.797558		0.318333	0.463305
70	U	0.44	0.867718		0.398333	0.503776
71	A	0.55	1.13959	0.43		0.506159
72	A	0.37	1.15896	0.77		0.454174
73	A	0.55	1.10089	0.64		0.331839
74	U	0.49	0.595786		0.222778	0.119211
75	A	0.77	0.386157	0.62		0.0935017
76	A	0.3	0.704434	0.87		0.0454166
77	A	0.53	0.817801	0.94		0.0429267
78	A	0.95	0.476514	0.95		0.028989
79	G	0.19	0.0629684		0.0283333	0.0816728
80	C	0.06	0.0457557	0.11		0.0643617
81	C	0.04	0.0474009	0.08		0.0691857
82	C	0.01	0.048971	0.04		0.0704041
83	U	0	0.336092		0.00111111	0.1113
84	G	0.08	0.763574		0.0911111	0.549594
85	U	0.93	0.661331		1	0.541378
86	U	0.18	0.662991		0.361667	0.545224
87	G	0.03	0.290984		0.0355556	0.0442538
88	U	0.03	0.290865		0.0177778	0.0442412
89	U	0.09	0.30543		0.0144444	0.0890483
90	U	0.12	0.000467833		0.0144444	0.000807506
91	A	0.04	0.00644878	0.21		0.0129748
92	G	0.02	1.05774e-06		0.00888889	2.03229e-06
93	C	0	1.05774e-06	0.04		1.05774e-06
94	G	0.02	1.16655e-05		0.00555556	1.50088e-05
95	U	0.01	4.7758e-06		0.005	1.08471e-05
96	A	0	1.9866e-05	0.25		9.75373e-05
97	U	0.05	0.00433446		0.02	0.0100405
98	C	0.28	0	0.54		0
99	G	0.02	0.000487057		0.00444444	0.000490044
100	U	0.02	0.000289638		0.0311111	0.000244409
101	U	0.13	0.0624442		0.120556	0.0492705
102	G	1	0		0.910556	0
103	C	0.19	0.00661188	0.03		0.0044996
104	A	0.05	0.00023152	0.02		3.24714e-05
105	C	0.06	0.0153452	0.01		0.0020738
106	U	0.47	0.702911		0.898333	0.685774
107	U	0.4	0.689049		0.872778	0.683592
108	G	0.04	0.000104538		0.1	0.000157185
109	U	0.02	9.13848e-06		0.0266667	9.99554e-06
110	C	0.02	7.40553e-06	0.02		6.55749e-06
111	U	0.01	0.0110074		0.0172222	0.00971422
112	G	0.03	0.318789		0.0211111	0.57042
113	G	0.02	0.303148		0.0244444	0.559327
114	U	0.01	0.00109715		0.0477778	0.00284621
115	G	0.01	3.47996e-05		0.0133333	6.61035e-05
116	G	0.02	6.75667e-05		0.0127778	9.47055e-05
117	G	0	0.00919654		0.00333333	0.00814781
118	A	0.05	0	0.1		0
119	U	0.59	0		1	0
120	U	0.52	0.241599		1	0.163448
121	G	0.3	0.297009		0.246667	0.228284
122	U	0.05	0.0175813		0.137222	0.016944
123	G	0	0.000788726		0.00444444	0.000683834
124	G	0.02	0.000286647		0.00333333	0.000249964
125	C	0	4.61867e-05	0.02		6.61035e-05
126	A	0.01	0.0109112	0.05		0.00962708
127	U	0.05	0		0.0216667	0
128	U	0.16	0		0.113889	0
129	A	0.31	0	0.86		0
130	A	0.32	0	0.69		0
131	U	1	0		1	0
132	U	0.41	0		0.249444	0
133	U	0.12	0.0109112		0.0333333	0.00962708
134	G	0.02	4.61867e-05		0.00111111	6.61035e-05
135	C	0.02	0.000276977	0.01		0.000238622
136	C	0.03	0.00078349	0.03		0.000676227
137	U	0.01	0.288811		0.00555556	0.220908
138	G	0.02	0.25901		0.00666667	0.180296
139	C	0.01	0.00945184	0.01		0.00835779
140	U	0.01	6.75667e-05		0.00333333	9.47055e-05
141	C	0	3.47996e-05	0.03		6.61035e-05
142	A	0.12	0.00109715	0.07		0.00284621
143	U	0.16	0.302967		0.47	0.558825
144	C	0.05	0.341724	0.04		0.608012
145	U	0.86	0.317495		0.878889	0.568476
146	A	0.11	0.0110074	0.15		0.00971422
147	G	0.05	7.40553e-06		0.0194444	6.55749e-06
148	G	0.02	9.13848e-06		0	9.99554e-06
149	C	0.01	0.000104538	0.04		0.000157185
150	A	0.01	0.692529	0.12		0.693417
151	G	0.01	0.0154491		0.00666667	0.00212094
152	U	0	0.00023152		0.00888889	3.24714e-05
153	G	0.01	0.00661188		0.0155556	0.0044996
154	G	0.13	0.0624442		0.00777778	0.0492705
155	A	0.04	0.000289638	0.06		0.000244409
156	C	0	0.000487057	0.03		0.000490044
157	A	0.01	0.00433446	0.15		0.0100405
158	U	0.02	1.9866e-05		0.00944444	9.75373e-05
159	A	0.01	4.7758e-06	0.05		1.08471e-05
160	U	0	1.16655e-05		0.00722222	1.50088e-05
161	G	0.02	1.05774e-06		0.0111111	1.05774e-06
162	C	0	1.05774e-06	0.26	0.00888889	2.03229e-06
163	U	0.01	0.00644878		0.00555556	0.0129748
164	C	0	0.290793	0.4		0.0439975
165	A	0.01	0.328119	0.2		0.10127
166	A	0.05	0.291115	0.11		0.044543
167	C	0	0.29091	0.07		0.0442142
168	A	0	0.67002	0.19		0.560039
169	C	0.01	0.545232	0.03		0.446216
170	U	0.02	0.110157		0.0166667	0.126525
171	G	0.04	0.0486303		0.0222222	0.0696818
172	G	0	0.0467577		0.114444	0.0668555
173	G	0.03	0.0460466		0.278889	0.0644863
174	U	0.11	0.0586213		0.0755556	0.0830528
175	A	0.83	0.030344	0.64		0.0867165
176	U	0.72	0.0601431		0.398333	0.163533
177	A	0.77	0.179054	0.7		0.110446
178	A	0.48	0.350431	0.55		0.335113
179	U	0.55	0.332095		0.171667	0.132787
180	U	0.49	0.717486		0.190556	0.0794636
181	C	0.14	0.726265	0.31		0.074891
182	U	0.46	0.0276747		0.147778	0.00323546
183	A	0.88	0.0385539	0.93		0.00379054
184	A	0.89	0.0311341	0.9		0.00262091
185	U	0.83	0.024276		0.488333	0.00620256
186	U	0.95	0.0316781		0.612778	0.00892411
187	G	0.96	0.589097		0.0611111	0.0814341
188	A	0.67	0.52329	0.36		0.0800535
189	A	0.86	0.277309	0.51		0.130079
190	U	0.89	0.210997		0.337778	0.347549
191	A	0.96	0.0126931	0.83		0.0648168
192	C	0.42	0	0.72		0.000807104
193	U	1	0.0148236		0.31	0.110108
194	A	0.88	0.0262288	0.64		0.073564
195	U	0.44	0.335106		0.0844444	0.126682
196	U	0.14	0.0140969		0.025	0.00281878
197	U	0.07	0.00232096		0.0111111	0.000167226
198	U	0.02	0.00200029		0.0133333	8.90657e-05
199	U	0.01	0.00194686		0.00777778	4.46735e-05
200	C	0	0.00214092	0.05		1.50088e-05
201	A	0	0.357847	0.11		0.00366234
202	G	0.02	0.568875		0.0344444	0.0235946
203	U	0.05	0.690987		0.0394444	0.237123
204	U	0.18	0.691753		0.0494444	0.269494
205	A	0.38	0.00203637	1		0.00300795
206	G	0.01	0.000966631		0.00111111	0.00314197
207	A	0	4.7758e-06	0.3		5.36422e-05
208	G	0	0		0.00555556	1.05774e-06
209	C	0	0	0.04		2.03229e-06
210	G	0	3.24714e-05		0.0155556	9.04905e-05
211	U	0.41	0.0263394		0.6	0.0363339
212	C	0.51	0	0.57		0
213	G	1	0.00814211		0.373889	0.0322543
214	U	0.24	0.0460875		0.261111	0.160854
215	G	0.07	0.0138636		0.0255556	0.0525218
216	U	1	0.018858		1	0.0207632
217	C	0.07	0.0194028	0.04		0.0241548
218	U	0.01	0.000740595		0.0288889	0.00198622
219	C	0.02	0.001734	0.04		0.0034207
220	U	0.73	0.000568228		0.283889	0.00144596
221	U	0.84	0.000591409		0.995556	0.00145158
222	G	0.31	0.0507647		0.0688889	0.0646993
223	U	0.02	0.000238622		0.0288889	0.00142255
224	A	0.01	4.7758e-06	0.04		3.8626e-05
225	C	0	2.03229e-06	0.02		1.25075e-05
226	G	0.02	0.0076871		0.00666667	0.0128096
227	U	0.03	0.499564		0.00111111	0.577831
228	C	0	0.0214459	0.01		0.00157115
229	U	0	0.0204409		0.00888889	0.000405869
230	C	0.01	0.0207261	0		0.000293318
231	G	0.69	0.056055		0.00555556	0.00173103
232	G	0.07	0.00691706		0.00666667	0.0761212
233	U	0.02	2.30862e-05		0.00222222	0.000207494
234	C	0	1.05774e-06	0.03		3.86774e-06
235	A	0	6.55749e-06	0.07		1.33452e-05
236	C	0.01	0.00118813	0.04		0.00165219
237	A	0.05	0	0.46		0
238	A	0.15	0.00188207	0.84		0.0045853
239	U	0.45	0.106162		0.898889	0.398603
240	A	0.4	0.013896	0.87		0.172207
241	C	0.03	0.0155683	0.31		0.184577
242	A	0.46	0.0106497	0.2		0.148026
243	C	0	0.00470351	0.03		0.0702814
244	G	0	2.4656e-05		0.00222222	0.000475236
245	G	0.02	0.000878298		0.00555556	0.00118058
246	U	0.2	0.0260948		0.206111	0.0260949
247	U	1	0		1	0
248	U	0.39	0		1	0
249	C	0.33	0	0.06		0.00034702
250	G	0.52	0.0260948		0.0827778	0.0264419
251	U	1	0		1	0.000343014
252	C	0.04	0.000878298	0.02		0.00118058
253	C	0	2.4656e-05	0.01		0.000452244
254	G	0.01	0.00438554		0.0122222	0.0691375
255	G	0.01	0.0158953		0.00444444	0.195127
256	U	0	0.0153418		0.00888889	0.19381
257	G	0.02	0.110278		0.0111111	0.471334
258	C	0.04	0	0.01		0
259	G	0	0.00118813		0	0.00165219
260	U	0	6.55749e-06		0.0111111	1.33452e-05
261	G	0	1.05774e-06		0.00333333	3.86774e-06
262	G	0.01	2.30862e-05		0.0133333	0.000207494
263	C	0	0.006738	0.51		0.0753884
264	A	0.21	0	1		0
265	A	0.8	0	0.93		0
266	U	0.78	0		1	0.000143625
267	U	0.4	0.0110239		1	0.0750062
268	C	0.66	0.0537992	0.06		0.00169246
269	G	0.5	0.0202592		0.0355556	0.000280786
270	G	0.01	0.020523		0.00888889	0.000411513
271	G	0	0.0214809		0.00222222	0.00156135
272	G	0.02	0.494795		0.00222222	0.551805
273	C	0.01	0.00750672	0.04		0.0124498
274	A	0	3.09377e-05	0.05		6.75667e-05
275	C	0	1.05774e-06	0.04		2.94438e-06
276	A	0	3.86774e-06	0.08		7.40553e-06
277	U	0.01	9.13848e-06		0.00277778	1.58077e-05
278	C	0	4.7758e-06	0.11		9.99554e-06
279	A	0.13	0.0101503	0.18		0.0152349
280	U	0.94	0		1	0
281	G	0.02	0.000304774		0.075	0.000425652
282	U	0.08	0.000362651		0.132222	0.00065852
283	C	0.03	0.00154725	0.01		0.00191269
284	U	0.47	0.00036411		0.347222	0.000655998
285	U	1	0		1	0
286	U	0.5	0		1	0
287	C	0.37	0	0.28		0
288	G	0.74	0		0.0766667	0
289	U	1	0		1	0
290	G	0.05	0.00154881		0.0594444	0.0019136
291	G	0.03	0.00036722		0.0111111	0.00066555
292	C	0.01	0.000304774	0.01		0.000425652
293	U	0	0.0101503		0.0122222	0.0152349
294	G	0	4.7758e-06		0.00444444	9.99554e-06
295	G	0.01	9.13848e-06		0.00666667	1.58077e-05
296	U	0	3.86774e-06		0.0222222	7.40553e-06
297	G	0	1.05774e-06		0.00666667	2.94438e-06
298	U	0.01	3.09377e-05		0.0138889	6.75667e-05
299	G	0	0.00761745		0.00666667	0.0128122
300	A	0.01	0.0110607	0		0.0123897
301	C	0.02	0.000332954	0.01		8.05198e-05
302	C	0.01	0.000374755	0.09		0.000255254
303	G	0.03	0.000552622		0.0166667	0.000906289
304	C	0.02	0.000593787	0.01		0.000995728
305	G	0.09	0.000837444		0.01	0.00143184
306	C	0.12	0.00156794	0.06		0.0018641
307	A	0.29	0.00484581	0.84		0.00522091
308	A	0.63	0	0.59		0
309	G	0.87	0		0.0266667	0
310	G	0.89	0		0.0722222	0
311	U	0.21	0.00484581		0.283333	0.00522091
312	G	0.5	0.00102472		0.0327778	0.00154045
313	C	0.08	0.000834716	0.05		0.00143007
314	G	0.02	0.0015711		0.00555556	0.00191377
315	C	0.04	0.000888993	0		0.00152883
316	G	0.06	0.000593421		0.0316667	0.00104085
317	C	0.04	0.000587485	0.03		0.000905646
318	G	0.03	0.00035502		0.00555556	0.000245703
319	G	0.01	0.000312271		0.0172222	8.05198e-05
320	U	0.01	0.0110607		0.0588889	0.0123897
321	A	0.04	0.481406	0.16		0.5563
322	C	0	0.00776776	0.01		0.0130977
323	G	0.01	2.03229e-06		0.0105556	1.25075e-05
324	U	0	4.7758e-06		0.0744444	3.8626e-05
325	A	0.02	0.000238622	0.65		0.00142255
326	U	0.31	0.0473331		0.0805556	0.0600384
327	C	0.14	0.00936662	0.75		0.0123307
328	G	0.03	0.00174415		0.0255556	0.00351765
329	A	0	0.000780271	0.11		0.00215738
330	G	0	0.0199042		0.0138889	0.0260429
331	C	0	0.0151807	0.11		0.0588737
332	A	0.01	0.0458641	0.61		0.158345
333	G	0.06	0.0263394	#DIV/0!	0.0283333	0.0363339
334	C	0	3.24714e-05	0.01		9.04905e-05
335	G	0.01	0		0.0283333	2.03229e-06
336	C	0	0	0.08		1.05774e-06
337	U	0.02	4.7758e-06		0.107222	5.36422e-05
338	C	0.01	0.000909532	0.14		0.00309092
339	A	0.22	0.691753	0.48		0.269494
340	A	0.13	0.690987	0.97		0.237123
341	C	0.06	0.568036	0.94		0.0221119
342	U	0.1	0.354529		0.238889	0.00636266
343	C	0.01	0.567823	0.04		0.0229239
344	U	0.04	0.353852		0.139444	0.00356407
345	G	0.07	0.00225286		0.0311111	1.50088e-05
346	A	0.02	0.00194298	0.07		4.46735e-05
347	A	0.03	0.00199728	0.05		8.90657e-05
348	A	0.05	0.00231802	0.09		0.000167226
349	A	0.14	0.0143787	0.13		0.00281878
350	A	0.27	0.333411	0.14		0.123561
351	C	0.1	0.0929848	0.54		0.11197
352	A	0.7	0.0994713	0.56		0.140447
353	U	0.48	0.0359429		0.291667	0.0423089
354	C	0.42
355	A	0.68
356	A	0.31
357	G	0.07
358	A	0.1
359	C	0.05
360	C	0.05
361	A	0.95
362	U	0.85
363	G	0.27
364	U	0.88
365	G	0.14
366	U	0.1
367	C	0.27
368	U	0.35
369	C	0.46
370	U	0.62
371	A	0.53
372	A	0.4
373	C	0.35
374	U	0.96
375	G	0.34
376	U	1
377	G	0.33
378	C

## Sheet: RoBat
Nucleotide number	Nucleotide letter	Reactivity value (SHAPE)	Entropy Value (SHAPE)	Reactivity value (DMS)	Reactivity value (CMCT)	Entropy Value
1	A	0.7	0.015174	0.34		0.0247133
2	U	0.86	0.0350045		0.48	0.0609375
3	A	0.58	0.00637426	0.15		0.0337135
4	A	0.04	0.109559	0.11		0.0843823
5	A	0.12	0.00468446	0.03		0.00304182
6	A	0.05	0.000511418	0.02		0.0007004
7	A	0.02	0.000171207	0.01		0.000306017
8	G	0.02	1.33452e-05		0.01	2.62442e-05
9	U	0.03	0.0142305		0.02	0.0188006
10	A	0.08	0	1		0
11	A	0.05	0.0258979	0.19		0.0330999
12	U	0.11	0.000317313		0.08	0.000420194
13	U	0.02	1.33452e-05		0.03	1.33452e-05
14	G	0	0		0	0
15	C	0.09	0.000193724	0		7.83828e-05
16	G	0.28	0.608613		0.05	0.415224
17	U	0.29	0		0.78	0
18	G	0.88	0		0.18	0
19	C	0.15	0	0.33		0
20	G	0.52	0		0.09	0
21	U	0.77	0.608613		0.71	0.415224
22	G	0.02	0.000193724		0.03	7.83828e-05
23	C	0.01	0	0		0
24	A	0.01	1.33452e-05	0.02		1.33452e-05
25	A	0.02	0.000317313	0.04		0.000420194
26	U	0.04	0.0258979		0.03	0.0330999
27	C	0.18	0	0.3		0
28	A	0.96	0	0.59		0
29	A	0.15	0.0142305	0.25		0.0188006
30	C	0.01	1.33452e-05	0.06		2.62442e-05
31	U	0.03	0.000176313		0.04	0.000313841
32	U	0.06	0.000511055		0.1	0.000684009
33	U	0.3	0.00478983		0.2	0.00310533
34	U	0.1	0.117391		0.04	0.0887237
35	C	0.08	0.0580722	0.31		0.0398376
36	C	0.09	0	0.96		0
37	C	0	0	0.32		0
38	C	0.11	0	0.44		0
39	C	0.19	0.0800668	0.78		0.0635419
40	U	0.48	0.222998		0.6	0.187176
41	C	0.37	0.22836	0.83		0.175695
42	G	0.1	0.0790139		0	0.04623
43	A	0.06	0.090953	0.03		0.0540916
44	U	0.07	0.0566031		0.06	0.0281528
45	U	0.03	0.0251692		0.04	0.0274441
46	C	0.02	0.0027996	0.06		0.0022167
47	G	0.03	0.00252143		0.01	0.00206609
48	U	0.02	0.0223097		0.04	0.0250489
49	C	0.06	0.00244046	0.12		0.00188669
50	U	0.8	0		1	0
51	U	0.33	0		0.28	0
52	G	0.17	0		0.01	0
53	U	0.93	0		1	0
54	A	0.05	0.0214005	0.12		0.024278
55	C	0.01	0.00248963	0.01		0.00200942
56	G	0.01	0.00288726		0	0.00234766
57	A	0.05	0.0261366	0.11		0.028125
58	U	0.02	0.022358		0.08	0.0197315
59	U	0.11	0.0854583		0.09	0.0531153
60	C	0.03	0.0701888	0.03		0.0421853
61	A	0.35	0.000295731	1		0.000921999
62	C	0.09	0.0204158	0.35		0.0194067
63	U	0.22	0.310575		0.55	0.175925
64	C	0.27	0.358275	1		0.211383
65	U	0.27	0.482722	*	0.45	0.877934
66	C	0.05	0.463326	0.2		0.882108
67	U	0.49	0.174235		0.46	0.55309
68	A	0.86	0.033316	1		0.325821
69	A	0.88	0.00109339	1		0.025051
70	C	0.32	0.0533293	0.29		0.0858139
71	G	0.97	0.497662		0.03	0.581607
72	A	0.92	0.409968	1		0.469125
73	A	0.33	0.0921589	0.8		0.618168
74	C	0.09	0.00231146	0.39		0.592133
75	U	0.29	0.0022768		0.28	0.606382
76	U	0.24	0.00392518		0.13	0.617403
77	A	0.72	0.0371568	0.43		0.632668
78	A	0.09	0.0867001	0.37		0.672443
79	A	0.37	0.307375	0.87		0.821713
80	A	0.49	0.919236	0.94		0.795899
81	U	0.68	0.189485		0.32	0.18895
82	U	0.83	0.260736		0.44	0.330927
83	G	0.06	0.000396636		0.01	0.00298067
84	U	0.01	0.000147906		0.01	0.000636963
85	G	0.02	7.26418e-05		0.01	7.11881e-05
86	G	0.04	0		0.06	0
87	C	0.01	0	0.01		0
88	A	0.09	6.55749e-06	0.1		8.27537e-06
89	U	0.01	9.99554e-06		0.04	1.41789e-05
90	A	0.04	9.99554e-06	0.12		1.58077e-05
91	U	0.05	3.70892e-05		0.04	3.09377e-05
92	G	0.2	0.000916215		0.11	0.000634212
93	U	0.99	0.018253		1	0.0291311
94	C	0.02	0.0183272	0		0.0292086
95	A	0.01	2.62442e-05	0.09		7.26418e-05
96	C	0.02	1.05774e-06	0.05		2.94438e-06
97	A	0.01	8.27537e-06	0.12		2.70353e-05
98	G	0.01	0		0	0
99	U	0.01	4.54306e-05		0.02	3.01554e-05
100	G	0.11	0.000159189		0	6.75667e-05
101	G	0.14	4.31812e-05		0.02	2.4656e-05
102	G	0.02	0.0571675		0.09	0.054227
103	U	0.18	0.000316684		0.34	0.000317883
104	U	1	0		1	0
105	U	0.56	0	*	1	0
106	C	0.26	0	0.23		0
107	G	0.44	0.000316684		0.09	0.000317883
108	U	1	0.000246289		1	0.000234321
109	U	0.25	0.0570171		0.26	0.0540847
110	C	0	4.31812e-05	0.01		2.4656e-05
111	U	0.03	0.000159189		0.01	6.75667e-05
112	G	0.02	4.54306e-05		0.01	3.01554e-05
113	C	0.02	0	0.01		0
114	U	0.11	8.27537e-06		0.18	2.70353e-05
115	G	0.06	1.05774e-06		0.17	2.94438e-06
116	U	0.02	2.62442e-05		0.03	7.26418e-05
117	G	0.02	0.0184065		0.01	0.0293058
118	C	0.11	0.000916215	0.05		0.000634212
119	G	0.02	3.70892e-05		0.03	3.09377e-05
120	U	0	9.99554e-06		0.01	1.58077e-05
121	G	0.01	9.99554e-06		0	1.41789e-05
122	U	0	6.55749e-06		0.02	8.27537e-06
123	G	0.06	0		0.06	0
124	C	0.09	0	0		0
125	U	0.02	7.26418e-05		0.01	7.11881e-05
126	A	0.02	0.000145041	0.03		0.000590497
127	C	0.05	0.000373751	0.59		0.00284118
128	G	0.42	0.252682	*	0.02	0.298332
129	C	0.21	0.00177523	0.63		0.00760796
130	U	0.44	0.60809		0.36	0.563121
131	U	0.85	0.422044		0.74	0.411527
132	U	0.85	0.0517121		0.82	0.110947
133	G	0.98	0.0150735	*	0.08	0.65691
134	A	1	0.189485	1		0.76755
135	U	0.22	0.260131		0.13	0.895582
136	U	0.2	0.0803964		0.17	0.6435
137	U	0.23	0.0388284		0.17	0.606482
138	A	0.22	0.00421317	0.3		0.601179
139	A	0.18	0.00247908	0.33		0.604407
140	G	0.21	0.00252192		0.02	0.606422
141	U	0.4	0.0954461		0.06	0.745382
142	G	0.88	0.148906		0.07	0.178767
143	A	0.62	0.42201	1		0.734797
144	A	0.5	0.0194417	1		0.602936
145	G	0.18	1.9866e-05		0.01	0.59018
146	C	0.17	7.40553e-06	0.54		0.58996
147	U	0.12	0.00110042		0.14	0.659345
148	U	0.04	0.0921837		0.2	0.942536
149	U	0.5	0.765445		0.33	0.622119
150	U	0.23	0.583031		0.22	0.353113
151	G	0.01	0.00881671		0	0.00816129
152	U	0.03	1.50088e-05		0.02	8.05198e-05
153	G	0.03	0		0.02	1.05774e-06
154	U	0.01	4.91755e-05		0.02	5.65938e-05
155	C	0.02	4.61867e-05	0.01		5.36422e-05
156	U	0.03	0.00245384		0.03	0.00322785
157	U	0.02	0		0.04	0
158	C	0.02	0	0.5		0
159	A	0.02	0.00625578	0.28		0.0128453
160	G	0.09	2.93714e-05		0.1	3.09377e-05
161	C	0.16	0.00059752	0		0.000476878
162	U	0.19	0		0.58	0
163	U	0.82	0.000127531		1	0
164	C	0.08	0.000640576	0.03		0.000602771
165	C	0.01	3.16923e-05	0		2.77983e-05
166	C	0.03	1.58077e-05	0		1.74507e-05
167	U	0.03	6.55749e-06		0.06	1.25075e-05
168	C	0.03	4.46735e-05	0.04		4.76705e-05
169	U	0.1	0.0625299		0.05	0.0379356
170	U	0.62	0.0708857		0.25	0.124863
171	C	0.02	0.0251327	0.03		0.110936
172	U	0.01	0.00904307		0.03	0.0546472
173	C	0.01	0.00896368	0		0.0537626
174	C	0.04	0.401806	0.04		0.516036
175	U	0.19	0.837819		0.17	0.568235
176	C	0.01	0.0053646	0.02		0.00188846
177	G	0.01	2.94438e-06		0.01	1.05774e-06
178	U	0	1.41789e-05		0.01	9.13848e-06
179	G	0.08	9.13848e-06		0.02	5.6717e-06
180	G	0.05	1.50088e-05		0.03	8.27537e-06
181	G	0.07	2.77983e-05		0.01	1.58077e-05
182	G	0.06	0.0668839		0.03	0.0527982
183	U	0.26	0.000320499		0.53	0.000308573
184	U	1	0	*	1	0
185	C	0.2	0	1		0
186	C	0.27	0	0.5		0
187	G	0.5	0.000320499		0.16	0.000308573
188	U	0.97	0.000274772		1	0.000213711
189	U	0.35	0.0667127		0.34	0.0526683
190	C	0.02	2.77983e-05	0.01		1.58077e-05
191	C	0.03	1.50088e-05	0		8.27537e-06
192	C	0.04	9.13848e-06	0		5.6717e-06
193	G	0.06	1.41789e-05		0.06	9.13848e-06
194	C	0.13	2.94438e-06	0.05		1.05774e-06
195	G	0.08	0.0054548		0.01	0.00196162
196	G	0.68	0.716337		0.15	0.516952
197	U	0.6	0.000257571		1	0.000745319
198	A	1	0.692027	0.97		0.481996
199	G	0.13	0.384597		0.21	0.507377
200	U	0.88	0		1	0
201	G	0.02	0.00914477		0.03	0.0542998
202	A	0.02	0.00900107	0.29		0.0542049
203	G	0.07	0.022482	*	0.02	0.0961961
204	C	0.02	0.00150554	0.34		0.00278924
205	C	0	0.00535804	0.02		0.00611158
206	U	0.04	7.55172e-05		0.02	5.65938e-05
207	G	0.07	1.05774e-06		0.04	0
208	G	0.05	1.05774e-06		0.01	0
209	U	0.02	2.30862e-05		0.02	9.99554e-06
210	G	0.05	2.03229e-06		0.05	1.05774e-06
211	U	0.1	2.4656e-05		0.03	9.99554e-06
212	G	0.02	0.00894262		0.01	0.00218923
213	G	0.01	0.0197432		0	0.00892646
214	U	0.25	0.0691837		0.82	0.0620878
215	U	1	0		1	0
216	C	0.15	0	0.39		0
217	C	0.38	0	0.18		0
218	G	0.43	0.0691837		0.03	0.0620878
219	C	0.21	0.0176325	0.47		0.00701674
220	C	0.01	0.0208354	0.01		0.00897161
221	C	0.03	0.00894109	0.01		0.00218834
222	G	0.03	2.4656e-05		0.01	9.99554e-06
223	C	0.01	2.03229e-06	0.01		1.05774e-06
224	G	0.11	2.30862e-05		0.05	9.99554e-06
225	C	0.19	1.05774e-06	0.03		0
226	C	0.15	1.05774e-06	0.02		0
227	A	0.1	7.55172e-05	0.14		5.65938e-05
228	G	0.05	0.00567454		0.01	0.00656454
229	U	0.29	0.00112744		0.29	0.00472638
230	G	0.55	0.0267997		0.11	0.0891683
231	A	0.86	0.0523178	1		0.105171
232	U	1	0		1	0
233	G	0.29	0.0625724		0.06	0.0367539
234	G	0.03	4.46735e-05		0.02	4.76705e-05
235	A	0.02	6.55749e-06	0.12		1.25075e-05
236	G	0.02	1.58077e-05		0.02	1.74507e-05
237	G	0.06	3.16923e-05		0.04	2.77983e-05
238	G	0.07	0.000667891		0.13	0.000602771
239	U	0.13	0		0.07	0
240	G	0.04	0.00059752		0.04	0.000476878
241	C	0.02	2.93714e-05	0.08		3.09377e-05
242	U	0.01	0.00619305		0.01	0.01271
243	U	0.06	0.000150983		0.1	0.000301571
244	U	0.01	0		0.05	0
245	A	0.04	0.00245384	0.19		0.00322785
246	G	0.03	4.61867e-05		0.01	5.36422e-05
247	G	0.04	4.91755e-05		0.03	5.65938e-05
248	C	0.04	0	0.12		1.05774e-06
249	A	0.05	1.50088e-05	0.02		8.05198e-05
250	C	0.01	0.00857362	0.18	*	0.00769468
251	U	0.47	0.00813777		0.06	0.0072871
252	A	0.42	0.75419	0.78		0.689213
253	A	0.61	0.628894	0.84		0.682854
254	C	0.63	0	0.14		0.00433078
255	A	0.24	0.0815446	0.51		0.684905
256	A	0.11	0.00110042	1		0.602256
257	G	0.03	7.40553e-06		0.04	0.591021
258	C	0.02	1.9866e-05	0.01		0.590158
259	U	0.08	0.020183		0.1	0.661797
260	U	0.52	0.434987		0.13	1.25179
261	A	1	0.327425	0.78		1.15814
262	G	0.74	0.65957		0.02	1.32161
263	A	0.42	0.531031	0.51		1.23803
264	U	0.09	0.0786883		0.07	0.644231
265	C	0.35	0.0673859	0.93		0.61004
				0.11
